# Supplementary material for: Association between common vaginal and HPV infections and results of cytology test in the Zhoupu District, Shanghai City, China, from 2014 to 2019
Source: Virol J. 2022 Jul 29;19:127. doi: 10.1186/s12985-022-01850-x (PMC9338504; doi:10.1186/s12985-022-01850-x)
Supplement: Supplementary file 1 — Additional file 1. Supplement 1: Distributions of four vaginal infections for 21 HPV subtypes at five precancerous stages. [file 12985_2022_1850_MOESM1_ESM.xlsx]

## Sheet: Herpes simplex virus
HPV subtype	NILM	AGC	HSIL	LSIL	ASC
HPV16	0	1	0	0	0
HPV18	0	0	0	0	0
HPV31	0	1	0	0	0
HPV33	0	0	0	0	0
HPV35	0	0	0	0	0
HPV39	1	0	0	0	0
HPV45	0	0	0	0	0
HPV51	1	0	0	0	0
HPV52	1	0	0	0	0
HPV53	0	0	0	0	0
HPV56	0	0	0	0	0
HPV58	1	0	0	0	0
HPV59	0	0	0	0	0
HPV66	0	0	0	0	0
HPV68	0	0	0	0	0
HPV6	0	0	0	0	0
HPV11	0	0	0	0	0
HPV42	0	0	0	0	0
HPV43	0	0	0	0	0
HPV44	0	0	0	0	0
HPV81	1	0	0	0	0

## Sheet: vaginal candidiasis
HPV subtype	NILM	AGC	HSIL	LSIL	ASC
HPV16	0	0	0	0	1
HPV18	0	0	0	0	0
HPV31	0	0	0	0	1
HPV33	0	0	0	0	2
HPV35	0	0	0	0	0
HPV39	0	1	0	0	0
HPV45	0	0	0	0	0
HPV51	0	1	0	0	1
HPV52	0	1	0	0	2
HPV53	0	0	0	0	2
HPV56	0	0	0	0	0
HPV58	0	1	0	0	4
HPV59	0	0	0	0	0
HPV66	0	0	0	0	2
HPV68	0	0	0	0	0
HPV6	0	0	0	0	1
HPV11	0	0	0	0	4
HPV42	0	0	0	0	1
HPV43	0	0	0	0	0
HPV44	0	1	0	0	0
HPV81	0	0	0	0	6

## Sheet:  bacterial vaginosis
HPV subtype	AGC	ASC	HSIL	LSIL	NILM
HPV16	0	0	0	0	12
HPV18	0	0	0	1	2
HPV31	0	0	0	0	4
HPV33	0	1	0	1	4
HPV35	0	0	0	0	3
HPV39	0	1	0	0	10
HPV45	0	0	0	0	1
HPV51	0	0	0	0	10
HPV52	0	2	0	0	21
HPV53	0	0	0	0	7
HPV56	0	0	0	0	2
HPV58	0	0	0	0	13
HPV59	0	1	0	0	3
HPV66	0	0	0	0	6
HPV68	0	0	0	0	6
HPV6	0	0	0	0	5
HPV11	0	0	0	0	3
HPV42	0	0	0	0	2
HPV43	0	0	0	0	0
HPV44	0	0	0	0	2
HPV81	0	1	0	0	9

## Sheet: Trichomonas vaginalis
HPV subtype	NILM	AGC	HSIL	LSIL	ASC
HPV16	0	0	0	0	2
HPV18	0	0	0	0	2
HPV31	0	0	0	0	1
HPV33	0	0	0	0	1
HPV35	0	0	0	0	0
HPV39	0	0	0	0	1
HPV45	0	0	0	0	0
HPV51	0	0	0	0	4
HPV52	0	0	0	0	4
HPV53	0	0	0	0	2
HPV56	0	0	0	0	0
HPV58	0	0	0	1	3
HPV59	0	0	0	0	0
HPV66	0	1	0	0	1
HPV68	0	0	0	0	2
HPV6	0	0	0	0	2
HPV11	0	0	0	0	1
HPV42	0	0	0	0	1
HPV43	0	0	0	0	0
HPV44	0	0	0	0	0
HPV81	0	0	0	0	0
