# Supplementary material for: Association between common vaginal and HPV infections and results of cytology test in the Zhoupu District, Shanghai City, China, from 2014 to 2019
Source: Virol J. 2022 Jul 29;19:127. doi: 10.1186/s12985-022-01850-x (PMC9338504; doi:10.1186/s12985-022-01850-x)
Supplement: Supplementary file 2 — Additional file 2. Supplement 2: Distributions of five precancerous stages for 21 HPV subtypes at four vaginal infections. [file 12985_2022_1850_MOESM2_ESM.xlsx]

## Sheet: LSIL
HPV subtype	Trichomonas	Candida	HerpesVirus	Bacterial
HPV16	0	0	0	0
HPV18	0	0	0	1
HPV31	0	0	0	0
HPV33	0	0	0	1
HPV35	0	0	0	0
HPV39	0	0	0	0
HPV45	0	0	0	0
HPV51	0	0	0	0
HPV52	0	2	0	0
HPV53	0	0	0	0
HPV56	0	0	0	0
HPV58	1	0	0	0
HPV59	0	0	0	0
HPV66	0	1	0	0
HPV68	0	0	0	0
HPV6	0	0	0	0
HPV11	0	0	0	0
HPV42	0	0	0	0
HPV43	0	0	0	0
HPV44	0	0	0	0
HPV81	0	0	0	0

## Sheet: HSIL
HPV subtype	Trichomonas	Candida	HerpesVirus	Bacterial
HPV16	0	0	0	0
HPV18	0	0	0	0
HPV31	0	0	0	0
HPV33	0	0	0	0
HPV35	0	0	0	0
HPV39	0	0	0	0
HPV45	0	0	0	0
HPV51	0	0	0	0
HPV52	0	0	0	0
HPV53	0	0	0	0
HPV56	0	0	0	0
HPV58	0	1	0	0
HPV59	0	0	0	0
HPV66	0	0	0	0
HPV68	0	0	0	0
HPV6	0	0	0	0
HPV11	0	0	0	0
HPV42	0	0	0	0
HPV43	0	0	0	0
HPV44	0	0	0	0
HPV81	0	0	0	0

## Sheet: AGC
HPV subtype	Trichomonas	Candida	HerpesVirus	Bacterial
HPV16	0	0	0	0
HPV18	0	0	0	0
HPV31	0	0	0	0
HPV33	0	0	0	0
HPV35	0	0	0	0
HPV39	0	0	1	0
HPV45	0	0	0	0
HPV51	0	0	1	0
HPV52	0	0	1	0
HPV53	0	0	0	0
HPV56	0	0	0	0
HPV58	0	0	1	0
HPV59	0	0	0	0
HPV66	0	0	0	0
HPV68	0	0	0	0
HPV6	0	0	0	0
HPV11	0	0	0	0
HPV42	0	0	0	0
HPV43	0	0	0	0
HPV44	0	0	0	0
HPV81	0	0	1	0

## Sheet: NILM
HPV subtype	Trichomonas	Candida	HerpesVirus	Bacterial
HPV16	2	22	0	12
HPV18	2	6	0	2
HPV31	1	8	0	4
HPV33	1	7	0	4
HPV35	0	2	0	3
HPV39	1	6	0	10
HPV45	0	2	0	1
HPV51	4	7	0	12
HPV52	4	27	0	21
HPV53	2	8	0	7
HPV56	0	3	0	2
HPV58	3	18	0	13
HPV59	0	3	0	3
HPV66	1	13	0	6
HPV68	2	5	0	6
HPV6	2	4	0	5
HPV11	1	5	0	3
HPV42	1	2	0	2
HPV43	0	0	0	0
HPV44	0	1	0	2
HPV81	0	12	0	9
